# Supplementary material for: Regional and temporal heterogeneity of epithelial ovarian cancer tumor biopsies: implications for therapeutic strategies
Source: Oncotarget. 2016 Jul 9;12(24):2404–17. doi: 10.18632/oncotarget.10505 (PMC8629406; doi:10.18632/oncotarget.10505)
Supplement: Supplementary file 2 [file oncotarget-12-2404-s002.xlsx]

## Sheet: Foglio1
Supplementary Table 1: Detailed description of patients enrolled in the study.
Patient Code	Clinical and histological annotations						Primary surgery samples analysed			N° of biopsies analysed	Second surgery samples analysed	N° of biopsies analysed	Third surgery samples analysed	N° of biopsies analyzed	Total biopsies per patient sequenced
	Istotype	Grade	Stage	Residual tumor	Therapy first Line	Response	PFI	primary tumor site	syncornous disease		metacronous metastasis		metacronous metastasis
20357	Serous	High	III C	> 10 cm	CBDCA + Tax	pPR	Sensitive	Right ovary	Peritoneum	2	douglas *	1			3
20800	Mucinous	low	III C	NED	CBDCA + Gem + Tax	cCR	Resistant	ovary	Omentum	2	Peritoneum *	1			3
20654	Serous	High	III C	2 - 5 cm	CBDCA + Tax	cCR	Sensitive	ovary	Omentum	2	Metastasis *	1			3
21019	Serous	High	III C	5 - 10 cm	CBDCA + Tax	cCR	Resistant	Left ovary	Omentum	2	mesocolon *	1			3
10152	Serous	High	III C	1 - 2 cm	CDDP+PAC	cCR	Sensitive	ovary	Omentum	2	Metastasis *	1			3
20663	Serous	High	IIIc	<1 cm	CBDCA/TPT	pCR	Sensitive	ovary	Omentum	2	Metastasis abdominal wall *	1			3
20935	Serous	High	IV	5-10cm	CBDCA-Tax + PAC	cCR	Sensitive	ovary	Omentum	2	Omentum *	1			3
20995	Endometrioid	High	IIIc	<5mm	CBDCA-Tax+CBDCA-Gem	cPR	Sensitive	Right ovary	Iliac ansa+plica epiploica sigma+gastric curve + omentum	5	Metastasis stomach *	1			6
20681	Serous	High	III C	5 - 10 cm	CBDCA + TPT	pCR	Sensitive	Right ovary	disseminated metastasis	2	Epatic metastasis + Omentum*	2			4
20738	Serous	low	III C	1 - 2 cm	CBDCA + Tax	pCR	Sensitive	Right ovary	diaframmatic metastasis+ omentum	3	Douglas *+ ovary sx	2			5
20683	Endometrioid	High	IV	> 10 cm	TEP	cCR	Sensitive	ovary	Omentum	2	Colon + Peritoneum*	2			4
20144	Serous	High	III C	> 10 cm	HD CBDCA + HD CTX	pPR	Sensitive	ovary	Omentum+douglas	3	Omentum *	1			4
20724	Serous	low	III B	< 1 cm	CBDCA	pPR	Sensitive	Right ovary + left ovary		2	meso ovary + peritoneum salpinge + peritoneum pelvi	3	Peritoneum + lynphonode	2	7
21184	Serous	low	IV	1-2 cm	CBDCA/Tax	cCR	Sensitive	Right ovary + left ovary	Omentum	3	metastasis meso/ileum *	1			4
20614	Serous	High	III C	< 1 cm	CBDCA + Doxil	cCR	Sensitive	Left ovary	Omentum	2	metastasis colon *	1			3
20367	Serous	low	III C	> 10 cm	CBDCA + Tax + PSC833	cCR	Sensitive	ovary	Omentum	2	Omentum *	1			3
20418	Serous	High	III C	> 10 cm	CBDCA + Tax	pPR	Sensitive	ovary	Omentum	2	Peritoneum *	1			3
21296	Serous	High	IV	NED	CBDCA/Tax	cCR	Sensitive	Right ovary	metastasis	2	Omentum *	1			3
21110	Serous	High	IIIc	5-10 cm	CBDCA/GEM	cCR	Sensitive	ovary	abdominal wall+peritoneum pre visceral	3	meso ileum *	1			4
n. of biopsies								21	24	45		24		2	71
