# Supplementary material for: Regional and temporal heterogeneity of epithelial ovarian cancer tumor biopsies: implications for therapeutic strategies
Source: Oncotarget. 2016 Jul 9;12(24):2404–17. doi: 10.18632/oncotarget.10505 (PMC8629406; doi:10.18632/oncotarget.10505)
Supplement: Supplementary file 3 [file oncotarget-12-2404-s003.xlsx]

## Sheet: Sheet1
Supplementary Table 3: Genes and pathways.
Pathway color	Pathway Name	Gene Name	Entrez Gene Name	Location	Type(s)	Drug(s)
	Cell cycle	CDKN2A	cyclin-dependent kinase inhibitor 2A	Nucleus	transcription regulator	arsenic trioxide/ Cell cycle inhibitors
		CDK12	cyclin-dependent kinase 12	Nucleus	kinase
		RB1	retinoblastoma 1	Nucleus	transcription regulator
		CCND1	cyclin D1	Nucleus	transcription regulator
		CCNE1	cyclin E1	Nucleus	transcription regulator
		CDKN1A	cyclin-dependent kinase inhibitor 1A (p21, Cip1)	Nucleus	kinase
	Homologous recombination	BRCA2	breast cancer 2, early onset	Nucleus	transcription regulator	Parp inhibitors/DNA damaging agents
		BRCA1	breast cancer 1, early onset	Nucleus	transcription regulator
		RAD51	RAD51 recombinase	Nucleus	enzyme
		BRIP1	BRCA1 interacting protein C-terminal helicase 1	Nucleus	enzyme
		C11orf30	chromosome 11 open reading frame 30	Nucleus	other
		FANCF	Fanconi anemia, complementation group F	Nucleus	other
	Mismatch repair	MLH1	mutL homolog 1	Nucleus	enzyme	DNA damaging agents
		MSH2	mutS homolog 2	Nucleus	enzyme
	NER	ERCC1	excision repair cross-complementation group 1	Nucleus	enzyme	DNA damaging agents
	DNA damage signaling	TP53	tumor protein p53	Nucleus	transcription regulator	ATM inhibitors/CGM097, kevetrin/AZD6738, VX-970
		CHEK2	checkpoint kinase 2	Nucleus	kinase
		ATM	ATM serine/threonine kinase	Nucleus	kinase
		ATR	ATR serine/threonine kinase	Nucleus	kinase
	Signal Trasduction	FGFR2	fibroblast growth factor receptor 2	Plasma Membrane	kinase	nintedanib, bortezomib, rituximab, BAY1179470, lucitanib, , IGF-methotrexate conjugate, dasatinib, sunitinib, pazopanib, /sorafenib, lapatinib ,bevacizumab, imatinib, sirolimus, cytarabine/ decitabine/sorafenib, imatinib, sorafenib
		IGF1R	insulin-like growth factor 1 receptor	Plasma Membrane	transmembrane receptor
		PDGFRB	platelet-derived growth factor receptor, beta polypeptide	Plasma Membrane	kinase
		THBS2	thrombospondin 2	Extracellular Space	other
	HER signaling	MET	MET proto-oncogene, receptor tyrosine kinase	Plasma Membrane	kinase	trastuzumab, pertuzumab, erlotinib ,crizotinib, tivantinib, cabozantinib, BMS 777607, capmatinib, onartuzumab, MGCD-265, cabozantinib/erlotinib, MSC2156119J, AMG 337, LY2875358, ARGX-111, SAR125844, LY3164530 ,lapatinib capecitabine, cyclophosphamide,
		ERBB2	erb-b2 receptor tyrosine kinase 2	Plasma Membrane	kinase
		EGFR	epidermal growth factor receptor	Plasma Membrane	kinase
	PI3K signaling	PIK3CA	phosphatidylinositol-4,5-bisphosphate 3-kinase, catalytic subunit alpha	Cytoplasm	kinase	SF 1126, PX-866, dactolisib, GDC-0941, buparlisib, XL147, PKI-179, MLN1117, taselisib, AZD8835
		PTEN	phosphatase and tensin homolog	Cytoplasm	phosphatase
		PPP2R1A	protein phosphatase 2, regulatory subunit A, alpha	Cytoplasm	phosphatase
	AKT signaling	AKT2	v-akt murine thymoma viral oncogene homolog 2	Cytoplasm	kinase	BAY1125976, enzastaurin, ridaforolimus, OSI-027, dactolisib, AZD2014, temsirolimus, cc-223, PF-05212384, sirolimus,tacrolimus, everolimus,MK2206, GSK2141795, ipatasertib, LY2780301, ARQ 092, AZD5363, BAY1125976, MPT0E028, archexin, enzastaurin, perifosine
		MTOR	mechanistic target of rapamycin (serine/threonine kinase)	Nucleus	kinase
		AKT1	v-akt murine thymoma viral oncogene homolog 1	Cytoplasm	kinase
	G-Protein Receptor Signaling	KRAS	Kirsten rat sarcoma viral oncogene homolog	Cytoplasm	enzyme	vemurafenib, dabrafenib, regorafenib, LGX-818, dabrafenib/trametinib, CEP-32496, cMLN2480,
		BRAF	B-Raf proto-oncogene, serine/threonine kinase	Cytoplasm	enzyme
		NF1	neurofibromin 1	Cytoplasm	other
	Drug Resistance	ABCB1	ATP-binding cassette, sub-family B (MDR/TAP), member 1	Plasma Membrane	transporter	Antracyclins, epipodophillotoxin, taxol analogues
		TOP1	topoisomerase (DNA) I	Nucleus	enzyme
		TOP2A	topoisomerase (DNA) II alpha 170kDa	Nucleus	enzyme
		TOP2B	topoisomerase (DNA) II beta 180kDa	Nucleus	enzyme
		TUBB3	tubulin, beta 3 class III	Cytoplasm	other
	TGF Beta pathway	CDH1	cadherin 1, type 1, E-cadherin (epithelial)	Plasma Membrane	other	TGFb inhibitors
		TGFBR2	transforming growth factor, beta receptor II (70/80kDa)	Plasma Membrane	kinase
		CTNNB1	catenin (cadherin-associated protein), beta 1, 88kDa	Nucleus	transcription regulator
		BMP7	bone morphogenetic protein 7	Extracellular Space	growth factor
		TGFB3	transforming growth factor, beta 3	Extracellular Space	growth factor
		BAMBI	BMP and activin membrane-bound inhibitor	Plasma Membrane	other
	EMT- NOTCH	NOTCH3	notch 3	Plasma Membrane	transcription regulator
	EMT-WNT	WNT1	wingless-type MMTV integration site family, member 1	Extracellular Space	cytokine
	ECM interaction	FN1	fibronectin 1	Extracellular Space	enzyme	ocriplasmin, L19-IL2 monoclonal antibody-cytokine fusion protein, collagenase clostridium histolyticum
		COL3A1	collagen, type III, alpha 1	Extracellular Space	other
		LAMC3	laminin, gamma 3	Extracellular Space	other
		CD44	CD44 molecule (Indian blood group)	Plasma Membrane	enzyme
		VIM	vimentin	Cytoplasm	other
		VCAM1	vascular cell adhesion molecule 1	Plasma Membrane	transmembrane receptor
	EMT-TF	SNAI1	snail family zinc finger 1	Nucleus	transcription regulator
		TWIST1	twist family bHLH transcription factor 1	Nucleus	transcription regulator
		ZEB1	zinc finger E-box binding homeobox 1	Nucleus	transcription regulator
	Toll Like cascade	MYD88	myeloid differentiation primary response 88	Plasma Membrane	other	resatorvid
		TLR4	toll-like receptor 4	Plasma Membrane	transmembrane receptor
	miRNA biogenesis	DICER1	dicer 1, ribonuclease type III	Cytoplasm	enzyme
		DROSHA	drosha, ribonuclease type III	Nucleus	enzyme
	Transcription Regulation	ID4	inhibitor of DNA binding 4, dominant negative helix-loop-helix protein	Nucleus	transcription regulator
		FOXL2	forkhead box L2	Nucleus	transcription regulator
		FOXM1	forkhead box M1	Nucleus	transcription regulator
		ARID1A	AT rich interactive domain 1A (SWI-like)	Nucleus	transcription regulator
